# Supplementary material for: HIF2α activation and mitochondrial deficit due to iron chelation cause retinal atrophy
Source: EMBO Mol Med. 2023 Jan 16;15(2):e16525. doi: 10.15252/emmm.202216525 (PMC9906391; doi:10.15252/emmm.202216525)
Supplement: Supplementary file 3 — Source Data for Expanded View [file EMMM-15-e16525-s006.zip]

Archive with 3 entries (3 files):
- EMMM_2431_Source Data Figure EV3.tif
- EMMM_2431_source data Figure EV4.tif
- EMMM_2431_Source Data Figure EV4.xlsx
