# Supplementary material for: HIF2α activation and mitochondrial deficit due to iron chelation cause retinal atrophy
Source: EMBO Mol Med. 2023 Jan 16;15(2):e16525. doi: 10.15252/emmm.202216525 (PMC9906391; doi:10.15252/emmm.202216525)
Supplement: Supplementary file 3 — Source Data for Expanded View [file EMMM-15-e16525-s006.zip › EMMM_2431_Source Data Figure EV4.xlsx]

## Sheet: Sheet1
Target	Sample	Cq-P3 (Average)	ΔCt	ΔΔCt	2^-ddCt	Cq-PLA7 (Average)	ΔCt	ΔΔCt	2^-ddCt	Cq-P1 (Average)	ΔCt	ΔΔCt	2^-ddCt	Cq-B7 (Average)	ΔCt	ΔΔCt	2^-ddCt
Actin	CTRL	20.3526	0			19.2679				18.6372				18.9784
ADM	CTRL	26.2511	5.89857	0	1	25.3948	6.1269	0	1	26.3589	7.72174	0	1	26.9266	7.94817	0	1
cMYC	CTRL	27.8677	7.51516	0	1	28.837	9.56914	0	1	26.1197	7.48251	0	1	26.0398	7.06134	0	1
EPO	CTRL	27.3523	6.99978	0	1	26.595	7.32709	0	1	30.1092	11.472	0	1	28.5786	9.60016	0	1
GLUT1	CTRL	22.1874	1.83482	0	1	20.7269	1.45903	0	1	20.03	1.39284	0	1	18.7005	-0.277953	0	1
GLUT2	CTRL	36.7762	16.4237	0	1	36.5604	17.2925	0	1	30.95	12.3128	0	1	34.3029	15.3245	0	1
HIF1a	CTRL	27.4256	7.07304	0	1	27.9128	8.64489	0	1	22.14	3.50284	0	1	24.005	5.02661	0	1
HIF2a	CTRL	30.5738	10.2213	0	1	29.4816	10.2137	0	1	27.82	9.18284	0	1	27.5618	8.58337	0	1
HK1	CTRL	28.3461	7.99358	0	1	27.3686	8.10073	0	1	25.2793	6.64212	0	1	26.0803	7.10189	0	1
HK2	CTRL	32.895	12.5425	0	1	27.6742	8.40633	0	1	31.9278	13.2906	0	1	29.9843	11.0059	0	1
PKM1	CTRL	27.7049	7.35238	0	1	22.2584	2.99055	0	1	24.9583	6.32114	0	1	27.1388	8.16043	0	1
PKM2	CTRL	23.1256	2.77308	0	1	22.2769	3.00904	0	1	21.2	2.56284	0	1	21.0399	2.06151	0	1
VEGF	CTRL	30.208	9.85547	0	1	26.0199	6.75203	0	1	26.4608	7.82365	0	1	28.3601	9.38164	0	1
Actin	DFO	24.6303	0			22.1366				26.59				21.1928
ADM	DFO	28.2941	3.66384	-2.23474	4.70677	26.4612	4.32462	-1.80228	3.4877	30.3437	3.75369	-3.96805	15.6496	26.4164	5.22357	-2.7246	6.60976
cMYC	DFO	30.5513	5.92107	-1.59408	3.01903	29.0509	6.91429	-2.65485	6.29782	30.6734	4.08342	-3.39909	10.5494	27.6104	6.41754	-0.643801	1.56244
EPO	DFO	31.8934	7.26317	0.263393	0.833126	29.5043	7.36767	0.0405849	0.972261	37.4173	10.8273	-0.644752	1.56347	30.657	9.46414	-0.136026	1.09887
GLUT1	DFO	25.6739	1.04369	-0.791129	1.73043	22.4688	0.332205	-1.12682	2.18377	29.6	3.01	1.61716	0.325975	22.134	0.941189	1.21914	0.429538
GLUT2	DFO	38.8937	14.2635	-2.1602	4.46978	37.3866	15.25	-2.04254	4.11971	38.6762	12.0862	-0.226657	1.17012	35.7402	14.5474	-0.777128	1.71372
HIF1a	DFO	31.1054	6.47519	-0.597854	1.51346	30.57	8.43339	-0.2115	1.15789	34.57	7.98	4.47716	0.0448992	29.9521	8.7593	3.7327	0.0752222
HIF2a	DFO	31.8795	7.24929	-2.97196	7.84604	30.1062	7.96962	-2.24411	4.73744	31.13	4.54	-4.64284	24.9823	30.5219	9.32906	0.745687	0.596384
HK1	DFO	31.7672	7.13698	-0.856605	1.81077	29.5248	7.38825	-0.712474	1.63861	30.4508	3.86077	-2.78135	6.87496	28.3188	7.12593	0.0240412	0.983474
HK2	DFO	36.9626	12.3324	-0.21011	1.15678	29.6259	7.48931	-0.917027	1.88822	37.5491	10.9591	-2.33159	5.0336	35.7491	14.5563	3.5504	0.0853536
PKM1	DFO	31.5612	6.93091	-0.421472	1.33929	24.0036	1.86697	-1.12358	2.17886	31.4396	4.84957	-1.47156	2.77322	29.0779	7.88511	-0.275318	1.21026
PKM2	DFO	26.6121	1.98182	-0.791259	1.73058	24.001	1.86439	-1.14465	2.21093	26.3515	-0.23853	-2.80136	6.971	23.0761	1.88329	-0.178219	1.13149
VEGF	DFO	30.3787	5.74844	-4.10703	17.2322	26.1563	4.01977	-2.73226	6.64497	30.7352	4.14518	-3.67846	12.8035	28.7877	7.59482	-1.78682	3.45054
Actin	CTRL	21.0741				19.7794				19.16				19.3794
BIRC5	CTRL	35.63	14.5559	0	1	37.19	17.4106	0	1	35.73	16.57			33.8552	14.4757
BNIP3	CTRL	26.2875	5.21347	0	1	25.2488	5.46944	0	1	24.803	5.64295	0	1	24.97	5.59058	0	1
BNIP3L	CTRL	27.75	6.67594	0	1	26.0693	6.28985	0	1	24.64	5.48	0	1	24.8571	5.4777	0	1
CDKN1A	CTRL	28.17	7.09594	0	1	27.3366	7.55714	0	1	23.4041	4.24415	0	1	26.3962	7.01676	0	1
IGFBP3	CTRL	27.68	6.60594	0	1	30.0421	10.2627	0	1	20.5575	1.39754	0	1	25.6972	6.31778	0	1
TF	CTRL	23.0417	1.96766	0	1	22.7312	2.95182	0	1	30.3505	11.1905	0	1	31.0377	11.6583	0	1
TFRC	CTRL	31.1	10.0259	0	1	30.7955	11.0161	0	1	26.0293	6.86932	0	1	26.5581	7.17868	0	1
Actin	DFO	24.8044				21.7164				26.646				20.8828
BIRC5	DFO	35.64	10.8356	-3.72032	13.1804	37.38	15.6636	-1.74695	3.35648	38.16	11.514	-5.05598	33.266	37.1874	16.3046	1.82881	0.281496
BNIP3	DFO	28.5744	3.77002	-1.44345	2.7197	25.8761	4.15979	-1.30964	2.4788	29.4289	2.78295	-2.86	7.26015	25.84	4.95716	-0.633422	1.55124
BNIP3L	DFO	28.49	3.68562	-2.99032	7.94649	26.5725	4.85618	-1.43367	2.70133	30.6516	4.00566	-1.47434	2.77857	25.9399	5.05704	-0.420662	1.33854
CDKN1A	DFO	30.4	5.59562	-1.50032	2.82905	27.7663	6.04999	-1.50715	2.84248	30.4249	3.77893	-0.465214	1.38052	26.1272	5.24434	-1.77242	3.41626
IGFBP3	DFO	29.32	4.51562	-2.09032	4.25842	26.7979	5.08153	-5.18115	36.2811	29.2837	2.63769	1.24015	0.423329	26.666	5.78314	-0.534635	1.44858
TF	DFO	25.91	1.10562	-0.862034	1.8176	22.5139	0.797552	-2.15427	4.45142	36.1248	9.47886	-1.71165	3.27536	31.1814	10.2986	-1.35971	2.56634
TFRC	DFO	30.9	6.09562	-3.93032	15.2456	30.4134	8.69701	-2.31904	4.99001	35.23	8.58402	1.71471	0.304665	28.57	7.68717	0.508487	0.702959
